# Supplementary material for: Forest Age and Soil Depth Mediate the Effects of Soil and Root Traits on Soil Microbial Community in Plantations
Source: Ecol Evol. 2025 Oct 14;15(10):e72264. doi: 10.1002/ece3.72264 (PMC12521610; doi:10.1002/ece3.72264)
Supplement: Supplementary file 1 — Data S1: Supporting Information. [file ECE3-15-e72264-s002.xlsx]

## Sheet: 根数据-根钻
编号	土壤深度	质量/g	长度（cm）	表面积（cm2）	B平均直径(mm)	体积(cm3)	根钻直径cm	半径cm	根钻体积cm3(0-30cm)	根钻数	土壤总体积cm3(0-15、15-30cm)	D根表面积密度（m2m-3）	C根长密度（km·m-3）	A单位体积根生物量（kg m-3）	E比根长SRL（m g-1）	F比表面积SRA（cm2mg-1）	G根组织密度RTD（gcm-3）
小杨-1	表层	1.532	1383.23	233.348	0.43262	10.3964	5	2.5	589.049	3	883.573	26.4096	15.655	1.73387	9.02892	0.152316	0.147359
小杨-2	表层	1.715	955.646	106.588	0.31987	1.93704	5	2.5	589.049	3	883.573	12.0633	10.8157	1.94098	5.57228	0.0621506	0.88537
小杨-3	表层	1.326	768.78	85.303	0.305249	1.27834	5	2.5	589.049	3	883.573	9.65433	8.70081	1.50073	5.79773	0.0643311	1.03729
小杨-4	表层	0.554	962.115	116.672	0.380658	1.99852	5	2.5	589.049	3	883.573	13.2046	10.8889	0.627	17.3667	0.210599	0.277206
中杨-1	表层	0.218	296.238	40.6706	0.429436	0.698668	5	2.5	589.049	3	883.573	4.60297	3.35273	0.246726	13.5889	0.186563	0.312022
中杨-2	表层	0.303	305.98	46.2077	0.443195	1.2171	5	2.5	589.049	3	883.573	5.22964	3.46299	0.342926	10.0984	0.152501	0.248952
中杨-3	表层	0.287	320.749	44.7659	0.396369	0.906579	5	2.5	589.049	3	883.573	5.06646	3.63014	0.324818	11.1759	0.155979	0.316575
中杨-4	表层	0.192	249.52	34.2708	0.420664	0.626434	5	2.5	589.049	3	883.573	3.87866	2.82399	0.2173	12.9959	0.178494	0.306497
老杨-1	表层	0.207	326.519	39.2458	0.390743	0.624541	5	2.5	589.049	3	883.573	4.44171	3.69544	0.234276	15.7739	0.189593	0.331443
老杨-2	表层	1.036	917.431	141.013	0.451692	3.3951	5	2.5	589.049	3	883.573	15.9594	10.3832	1.17251	8.85552	0.136113	0.305145
老杨-3	表层	0.873	1054.84	159.862	0.478464	3.70161	5	2.5	589.049	3	883.573	18.0926	11.9383	0.988034	12.0829	0.183118	0.235843
老杨-4	表层	0.287	435.908	61.4622	0.440478	1.27072	5	2.5	589.049	3	883.573	6.9561	4.93347	0.324818	15.1884	0.214154	0.225856
小柏-1	表层	0.195	241.728	25.7617	0.316645	0.365337	5	2.5	589.049	3	883.573	2.91563	2.7358	0.220695	12.3963	0.132111	0.533754
小柏-2	表层	0.156	276.234	28.8786	0.350378	0.325946	5	2.5	589.049	3	883.573	3.26839	3.12633	0.176556	17.7073	0.185119	0.478607
小柏-3	表层	0.306	487.862	50.4899	0.408957	0.845589	5	2.5	589.049	3	883.573	5.71428	5.52147	0.346321	15.9432	0.165	0.361878
小柏-4	表层	0.214	437.76	49.9815	0.366373	0.57073	5	2.5	589.049	3	883.573	5.65674	4.95443	0.242198	20.4561	0.233558	0.374958
中柏-1	表层	0.867	1146.86	135.003	0.399123	1.61275	5	2.5	589.049	3	883.573	15.2793	12.9798	0.981243	13.2279	0.155713	0.53759
中柏-2	表层	1.638	2363.41	266.598	0.380942	3.17567	5	2.5	589.049	3	883.573	30.1727	26.7483	1.85384	14.4286	0.162758	0.515797
中柏-3	表层	1.389	2121.36	240.359	0.381702	3.01927	5	2.5	589.049	3	883.573	27.2031	24.0089	1.57203	15.2726	0.173045	0.460045
中柏-4	表层	1.33	1491.88	177.357	0.396061	2.96742	5	2.5	589.049	3	883.573	20.0727	16.8847	1.50525	11.2172	0.133351	0.448201
老柏-1	表层	2.09	496.783	143.356	0.961207	8.69444	5	2.5	589.049	3	883.573	16.2245	5.62243	2.3654	2.37695	0.0685912	0.240384
老柏-2	表层	0.473	207.858	41.4057	0.697246	1.09884	5	2.5	589.049	3	883.573	4.68617	2.35248	0.535326	4.39447	0.0875385	0.430454
老柏-3	表层	0.391	264.312	43.1004	0.525846	0.863704	5	2.5	589.049	3	883.573	4.87797	2.9914	0.442521	6.75991	0.110231	0.452701
老柏-4	表层	0.883	407.471	77.0963	0.652309	1.96135	5	2.5	589.049	3	883.573	8.72552	4.61163	0.999352	4.61462	0.0873118	0.450201
小槐-1	表层	0.586	712.875	71.4893	0.306647	1.35587	5	2.5	589.049	3	883.573	8.09093	8.06809	0.663216	12.1651	0.121995	0.432193
小槐-2	表层	0.201	360.119	31.5255	0.271747	0.303924	5	2.5	589.049	3	883.573	3.56796	4.07571	0.227485	17.9163	0.156843	0.661349
小槐-3	表层	0.265	200.049	25.1729	0.421979	0.549657	5	2.5	589.049	3	883.573	2.84899	2.26409	0.299919	7.54903	0.0949921	0.482119
小槐-4	表层	0.281	264.486	36.4274	0.452754	0.889475	5	2.5	589.049	3	883.573	4.12273	2.99337	0.318027	9.41232	0.129635	0.315917
中槐-1	表层	0.253	715.159	59.893	0.271582	0.534084	5	2.5	589.049	3	883.573	6.7785	8.09395	0.286337	28.2672	0.236731	0.473708
中槐-2	表层	0.645	725.047	82.5792	0.343078	2.07396	5	2.5	589.049	3	883.573	9.34605	8.20586	0.729991	11.241	0.12803	0.310999
中槐-3	表层	0.324	246.034	44.1653	0.448107	1.27821	5	2.5	589.049	3	883.573	4.99849	2.78453	0.366693	7.59364	0.136313	0.25348
中槐-4	表层	0.25	603.309	50.8424	0.269836	0.527977	5	2.5	589.049	3	883.573	5.75418	6.82806	0.282942	24.1323	0.203369	0.473506
老槐-1	表层	0.316	357.476	44.7129	0.377521	0.747516	5	2.5	589.049	3	883.573	5.06047	4.0458	0.357639	11.3125	0.141497	0.422733
老槐-2	表层	0.248	322.32	32.5009	0.317205	0.485272	5	2.5	589.049	3	883.573	3.67835	3.64791	0.280679	12.9968	0.131052	0.511053
老槐-3	表层	0.483	339.698	49.1684	0.407921	0.954176	5	2.5	589.049	3	883.573	5.56472	3.84459	0.546644	7.03308	0.101798	0.506196
老槐-4	表层	0.993	472.362	69.1347	0.379737	3.13816	5	2.5	589.049	3	883.573	7.82445	5.34605	1.12385	4.75692	0.069622	0.316427
小杨-1	深层	0.167	161.3	22.4407	0.399121	0.578951	5	2.5	589.049	1	294.524	7.61932	5.47664	0.567016	9.65871	0.134376	0.288453
小杨-2	深层	0.531	950.554	104.002	0.312382	1.80326	5	2.5	589.049	3	883.573	11.7706	10.7581	0.600969	17.9012	0.195861	0.294467
小杨-3	深层	4.108	413.677	158.157	0.818229	26.2558	5	2.5	589.049	3	883.573	17.8997	4.68187	4.6493	1.007	0.0384997	0.156461
小杨-4	深层	1.589	439.446	140.398	0.872003	11.1676	5	2.5	589.049	3	883.573	15.8898	4.97352	1.79838	2.76555	0.0883564	0.142287
中杨-1	深层	0.34	283.916	50.4501	0.535227	1.09332	5	2.5	589.049	3	883.573	5.70978	3.21327	0.384801	8.35047	0.148383	0.310979
中杨-2	深层	0.227	219.842	31.4102	0.441474	0.559992	5	2.5	589.049	3	883.573	3.55491	2.48811	0.256911	9.68469	0.138371	0.405363
中杨-3	深层	1.153	379.528	98.5601	0.776204	5.78947	5	2.5	589.049	3	883.573	11.1547	4.29538	1.30493	3.29166	0.0854814	0.199155
中杨-4	深层	0.3	191.898	36.4825	0.568267	1.48168	5	2.5	589.049	3	883.573	4.12898	2.17184	0.339531	6.39659	0.121608	0.202473
老杨-1	深层	0.845	544.345	90.842	0.517628	2.01336	5	2.5	589.049	3	883.573	10.2812	6.16072	0.956344	6.44195	0.107505	0.419697
老杨-2	深层	0.815	462.747	88.264	0.599161	2.45671	5	2.5	589.049	3	883.573	9.98944	5.23722	0.922391	5.67787	0.108299	0.331745
老杨-3	深层	0.484	542.386	75.8229	0.4207	1.47371	5	2.5	589.049	3	883.573	8.58139	6.13855	0.547776	11.2063	0.156659	0.328423
老杨-4	深层	0.463	405.932	65.7434	0.487614	2.05771	5	2.5	589.049	3	883.573	7.44064	4.59421	0.524009	8.76743	0.141994	0.225007
小柏-1	深层	0.205	177.858	27.7551	0.497488	0.499783	5	2.5	589.049	3	883.573	3.14123	2.01294	0.232013	8.67598	0.135391	0.410178
小柏-2	深层	0.597	187.565	42.8052	0.912395	2.34554	5	2.5	589.049	3	883.573	4.84456	2.1228	0.675666	3.14179	0.0717006	0.254525
小柏-3	深层	0.292	379.227	43.5395	0.395728	0.582661	5	2.5	589.049	3	883.573	4.92767	4.29197	0.330476	12.9872	0.149108	0.501149
小柏-4	深层	0.106	96.4948	14.6072	0.455755	0.24096	5	2.5	589.049	3	883.573	1.6532	1.0921	0.119967	9.10328	0.137804	0.439907
中柏-1	深层	0.702	628.441	93.7424	0.504279	2.0532	5	2.5	589.049	3	883.573	10.6095	7.1125	0.794501	8.95215	0.133536	0.341905
中柏-2	深层	1.063	585.591	95.6987	0.562433	3.47984	5	2.5	589.049	3	883.573	10.8309	6.62753	1.20307	5.50885	0.090027	0.305474
中柏-3	深层	0.744	647.337	90.2789	0.483339	1.75758	5	2.5	589.049	3	883.573	10.2175	7.32636	0.842036	8.70077	0.121343	0.42331
中柏-4	深层	0.383	337.017	49.9118	0.564955	0.904031	5	2.5	589.049	3	883.573	5.64886	3.81426	0.433467	8.79941	0.130318	0.423658
老柏-1	深层	1.667	231.262	86.2812	1.15026	7.80455	5	2.5	589.049	3	883.573	9.76504	2.61735	1.88666	1.38729	0.0517584	0.213593
老柏-2	深层	1.699	201.333	82.0032	1.15133	8.94409	5	2.5	589.049	3	883.573	9.28086	2.27863	1.92287	1.18501	0.0482655	0.189958
老柏-3	深层	0.331	126.428	25.3492	0.730378	0.759276	5	2.5	589.049	3	883.573	2.86894	1.43087	0.374615	3.81957	0.0765837	0.435942
老柏-4	深层	2.386	230.566	110.35	1.6985	12.7158	5	2.5	589.049	3	883.573	12.4891	2.60947	2.7004	0.966327	0.0462491	0.187641
小槐-1	深层	0.873	372.981	70.497	0.594255	2.18247	5	2.5	589.049	3	883.573	7.97862	4.22128	0.988034	4.2724	0.0807525	0.400006
小槐-2	深层	3.056	226.891	92.2302	1.2985	11.7613	5	2.5	589.049	3	883.573	10.4383	2.56788	3.45868	0.742445	0.03018	0.259834
小槐-3	深层	0.081	88.3403	11.2771	0.389846	0.205974	5	2.5	589.049	3	883.573	1.27631	0.999807	0.0916732	10.9062	0.139224	0.393254
小槐-4	深层	0.09	75.8796	14.287	0.636452	0.333987	5	2.5	589.049	3	883.573	1.61695	0.858782	0.101859	8.43107	0.158744	0.269471
中槐-1	深层	0.959	614.798	101.475	0.446842	3.54328	5	2.5	589.049	3	883.573	11.4847	6.95809	1.08537	6.41082	0.105814	0.270653
中槐-2	深层	0.697	476.529	86.7745	0.500743	2.75985	5	2.5	589.049	3	883.573	9.82087	5.39321	0.788843	6.83686	0.124497	0.25255
中槐-3	深层	2.99	337.345	148.44	1.16254	16.3392	5	2.5	589.049	3	883.573	16.8	3.81797	3.38399	1.12824	0.0496455	0.182995
中槐-4	深层	4.711	356.715	192.081	1.31737	29.4425	5	2.5	589.049	3	883.573	21.7392	4.03719	5.33176	0.757197	0.0407729	0.160007
老槐-1	深层	0.286	149.259	28.6183	0.494956	0.676339	5	2.5	589.049	3	883.573	3.23893	1.68927	0.323686	5.21885	0.100064	0.422865
老槐-2	深层	0.051	56.0138	6.77373	0.421552	0.0890551	5	2.5	589.049	3	883.573	0.766629	0.633946	0.0577202	10.9831	0.132818	0.572679
老槐-3	深层	0.18	81.5093	17.7655	0.738913	0.5181	5	2.5	589.049	3	883.573	2.01065	0.922497	0.203718	4.52829	0.0986973	0.347423
老槐-4	深层	0.166	141.483	20.3912	0.423599	0.401734	5	2.5	589.049	3	883.573	2.30781	1.60126	0.187874	8.52309	0.122839	0.413209

## Sheet: root
	#Sample ID	A单位体积根生物量（kg m-3）	B平均直径(mm)	C根长密度（km·m-3）	D根表面积密度（m2m-3）	E比根长SRL（m g-1）	F比表面积SRA（cm2mg-1）	G根组织密度RTD（gcm-3）	根氮	根碳
		Root biomass	Root diameter	Root length density	Root surface area density	Specific root length	Specific root area	Root tissue density	Root nitrogen content(%)	Root carbon content(%)
	#Sample ID	RB	RD	RLD	RAD	SRL	SRA	RTD	RNC	RCC
surface soil	XYB1	1.73387	0.43262	15.655	26.4096	9.02892	0.152316	0.147359	0.709	36.25
	XYB2	1.94098	0.31987	10.8157	12.0633	5.57228	0.0621506	0.88537	0.949	35.352
	XYB3	1.50073	0.305249	8.70081	9.65433	5.79773	0.0643311	1.03729	1.095	37.491
	XYB4	0.627	0.380658	10.8889	13.2046	17.3667	0.210599	0.277206	1.066	39.275
	ZYB1	0.246726	0.429436	3.35273	4.60297	13.5889	0.186563	0.312022	1.345	38.267
	ZYB2	0.342926	0.443195	3.46299	5.22964	10.0984	0.152501	0.248952	1.302	31.367
	ZYB3	0.324818	0.396369	3.63014	5.06646	11.1759	0.155979	0.316575	1.266	33.82
	ZYB4	0.2173	0.420664	2.82399	3.87866	12.9959	0.178494	0.306497	1.13	39.155
	LYB1	0.234276	0.390743	3.69544	4.44171	15.7739	0.189593	0.331443	1.255	37.582
	LYB2	1.17251	0.451692	10.3832	15.9594	8.85552	0.136113	0.305145	1.198	31.085
	LYB3	0.988034	0.478464	11.9383	18.0926	12.0829	0.183118	0.235843	1.011	23.431
	LYB4	0.324818	0.440478	4.93347	6.9561	15.1884	0.214154	0.225856	1.293	34.293
	XBB1	0.220695	0.316645	2.7358	2.91563	12.3963	0.132111	0.533754	0.98	41.697
	XBB2	0.176556	0.350378	3.12633	3.26839	17.7073	0.185119	0.478607	1.149	39.25
	XBB3	0.346321	0.408957	5.52147	5.71428	15.9432	0.165	0.361878	1.345	35.805
	XBB4	0.242198	0.366373	4.95443	5.65674	20.4561	0.233558	0.374958	1.019	44.724
	ZBB1	0.981243	0.399123	12.9798	15.2793	13.2279	0.155713	0.53759	0.842	38.707
	ZBB2	1.85384	0.380942	26.7483	30.1727	14.4286	0.162758	0.515797	0.966	41.044
	ZBB3	1.57203	0.381702	24.0089	27.2031	15.2726	0.173045	0.460045	0.865	36.997
	ZBB4	1.50525	0.396061	16.8847	20.0727	11.2172	0.133351	0.448201	0.895	39.133
	LBB1	2.3654	0.961207	5.62243	16.2245	2.37695	0.0685912	0.240384	1.053	38.017
	LBB2	0.535326	0.697246	2.35248	4.68617	4.39447	0.0875385	0.430454	0.83	28.766
	LBB3	0.442521	0.525846	2.9914	4.87797	6.75991	0.110231	0.452701	0.906	25.336
	LBB4	0.999352	0.652309	4.61163	8.72552	4.61462	0.0873118	0.450201	1.109	30.251
	XHB1	0.663216	0.306647	8.06809	8.09093	12.1651	0.121995	0.432193	1.27	38.328
	XHB2	0.227485	0.271747	4.07571	3.56796	17.9163	0.156843	0.661349	1.619	42.497
	XHB3	0.299919	0.421979	2.26409	2.84899	7.54903	0.0949921	0.482119	1.127	40.859
	XHB4	0.318027	0.452754	2.99337	4.12273	9.41232	0.129635	0.315917	1.155	41.342
	ZHB1	0.286337	0.271582	8.09395	6.7785	28.2672	0.236731	0.473708	2.134	37.271
	ZHB2	0.729991	0.343078	8.20586	9.34605	11.241	0.12803	0.310999	1.954	34.633
	ZHB3	0.366693	0.448107	2.78453	4.99849	7.59364	0.136313	0.25348	1.877	33.99
	ZHB4	0.282942	0.269836	6.82806	5.75418	24.1323	0.203369	0.473506	2.232	37.512
	LHB1	0.357639	0.377521	4.0458	5.06047	11.3125	0.141497	0.422733	1.566	35.087
	LHB2	0.280679	0.317205	3.64791	3.67835	12.9968	0.131052	0.511053	1.589	33.154
	LHB3	0.546644	0.407921	3.84459	5.56472	7.03308	0.101798	0.506196	1.528	37.042
	LHB4	1.12385	0.379737	5.34605	7.82445	4.75692	0.069622	0.316427	1.529	36.129
deep soil	XYS1	0.567016	0.399121	5.47664	7.61932	9.65871	0.134376	0.288453	0.667	40.11
	XYS2	0.600969	0.312382	10.7581	11.7706	17.9012	0.195861	0.294467	0.812	37.452
	XYS3	4.6493	0.818229	4.68187	17.8997	1.007	0.0384997	0.156461	0.515	36.393
	XYS4	1.79838	0.872003	4.97352	15.8898	2.76555	0.0883564	0.142287	0.418	26.753
	ZYS1	0.384801	0.535227	3.21327	5.70978	8.35047	0.148383	0.310979	1.036	32.251
	ZYS2	0.256911	0.441474	2.48811	3.55491	9.68469	0.138371	0.405363	1.03	39.556
	ZYS3	1.30493	0.776204	4.29538	11.1547	3.29166	0.0854814	0.199155	0.719	23.938
	ZYS4	0.339531	0.568267	2.17184	4.12898	6.39659	0.121608	0.202473	0.614	31.447
	LYS1	0.956344	0.517628	6.16072	10.2812	6.44195	0.107505	0.419697	0.947	31.304
	LYS2	0.922391	0.599161	5.23722	9.98944	5.67787	0.108299	0.331745	0.768	28.158
	LYS3	0.547776	0.4207	6.13855	8.58139	11.2063	0.156659	0.328423	1.123	33.924
	LYS4	0.524009	0.487614	4.59421	7.44064	8.76743	0.141994	0.225007	0.861	29.07
	XBS1	0.232013	0.497488	2.01294	3.14123	8.67598	0.135391	0.410178	0.698	39.695
	XBS2	0.675666	0.912395	2.1228	4.84456	3.14179	0.0717006	0.254525	0.533	32.591
	XBS3	0.330476	0.395728	4.29197	4.92767	12.9872	0.149108	0.501149	1.002	42.564
	XBS4	0.119967	0.455755	1.0921	1.6532	9.10328	0.137804	0.439907	0.711	44.868
	ZBS1	0.794501	0.504279	7.1125	10.6095	8.95215	0.133536	0.341905	0.544	34.975
	ZBS2	1.20307	0.562433	6.62753	10.8309	5.50885	0.090027	0.305474	0.582	36.343
	ZBS3	0.842036	0.483339	7.32636	10.2175	8.70077	0.121343	0.42331	0.571	41.532
	ZBS4	0.433467	0.564955	3.81426	5.64886	8.79941	0.130318	0.423658	0.56	40.545
	LBS1	1.88666	1.15026	2.61735	9.76504	1.38729	0.0517584	0.213593	0.83	30.005
	LBS2	1.92287	1.15133	2.27863	9.28086	1.18501	0.0482655	0.189958	0.896	29.688
	LBS3	0.374615	0.730378	1.43087	2.86894	3.81957	0.0765837	0.435942	0.657	37.954
	LBS4	2.7004	1.6985	2.60947	12.4891	0.966327	0.0462491	0.187641	0.752	34.776
	XHS1	0.988034	0.594255	4.22128	7.97862	4.2724	0.0807525	0.400006	0.939	33.546
	XHS2	3.45868	1.2985	2.56788	10.4383	0.742445	0.03018	0.259834	1.039	38.584
	XHS3	0.0916732	0.389846	0.999807	1.27631	10.9062	0.139224	0.393254	1.195	44.407
	XHS4	0.101859	0.636452	0.858782	1.61695	8.43107	0.158744	0.269471	1.176	40.006
	ZHS1	1.08537	0.446842	6.95809	11.4847	6.41082	0.105814	0.270653	1.756	35.166
	ZHS2	0.788843	0.500743	5.39321	9.82087	6.83686	0.124497	0.25255	1.475	30.684
	ZHS3	3.38399	1.16254	3.81797	16.8	1.12824	0.0496455	0.182995	0.786	15.027
	ZHS4	5.33176	1.31737	4.03719	21.7392	0.757197	0.0407729	0.160007	1.666	22.013
	LHS1	0.323686	0.494956	1.68927	3.23893	5.21885	0.100064	0.422865	1.27	36.94
	LHS2	0.0577202	0.421552	0.633946	0.766629	10.9831	0.132818	0.572679	1.353	41.946
	LHS3	0.203718	0.738913	0.922497	2.01065	4.52829	0.0986973	0.347423	1.325	34.102
	LHS4	0.187874	0.423599	1.60126	2.30781	8.52309	0.122839	0.413209	1.332	40.45

## Sheet: soil
SampleID		WC	BD	SP	pH	EC	TN	TOC	TP	C/N	C/P	N/P	NH4+	NO3-	Clay	Silt	Sand
XYB1	1	1.8014	1.5599	3.47	6.73	16.685	0.4	5.7	0.854	14.25	0.396053	0.0277932	0.665779	1.53129	0.00050865	11.0861	87.9538
XYB2	1	1.2577	1.5425	2.93	7.2	61.75	0.3	3	0.594	10	0.298983	0.0298983	0.862069	3.31565	0.407007	23.0009	76.4505
XYB3	1	5.38814	1.3307	4.27	7.47	59.9	0.4	6.4	2.554	16	0.148513	0.00928203	1.93205	0.932712	0	8.28558	91.443
XYB4	1	1.93359	1.4636	3.11	7.49333	29.05	0.4	6.4	2.122	16	0.180505	0.0112816	0.664452	1.39535	0	5.54348	93.8836
ZYB1	2	2.42337	1.5887	5.12	7.38667	36.65	0.6	7.7	0.512	12.8333	0.892236	0.0695249	0.799467	0.799467	0.161005	14.789	84.8618
ZYB2	2	2.87667	1.4635	4.8	7.38333	43.55	0.8	11.7	0.518	14.625	1.34051	0.091659	0.665779	0.266312	0.0339526	10.8149	87.1037
ZYB3	2	3.44234	1.4525	3.66	7.77	32.55	0.8	11.1	0.602	13.875	1.09145	0.0786627	0.798403	0.73187	0.0487972	14.255	85.4865
ZYB4	2	2.58259	1.4559	3.64	7.58	31.55	0.3	5.4	0.617	18	0.51968	0.0288711	0.922266	0.461133	0.0112867	11.1255	88.3011
LYB1	3	9.9494	1.3438	3.68	7.19333	83.8	0.8	10.2	0.225	12.75	2.69058	0.211026	1.13333	0.6	5.54621	78.378	16.0758
LYB2	3	8.61544	1.1816	5.5	7.32	62.45	0.7	9.3	0.207	13.2857	2.66858	0.200861	0.462351	0.198151	6.47379	80.3618	13.1644
LYB3	3	10.8609	1.2301	4.49	7.4	54.25	0.8	9.5	0.199	11.875	2.82318	0.237741	1.26667	1.4	5.41718	74.3817	20.2011
LYB4	3	7.84765	1.129	4.94	7.53	48.85	0.8	9.9	0.197	12.375	2.98823	0.241473	0.601202	0.267201	5.13741	74.9116	19.951
XBB1	1	2.04484	1.5209	5.44	7.57	78.85	0.5	5.9	0.189	13.5	0.131412	0.00973425	1.59787	3.06258	0.464626	19.0999	80.4352
XBB2	1	1.17023	1.5638	4.62	7.72	60.8	0.4	5.1	0.195	10	0.699301	0.0699301	1.06525	0.998668	0.24318	12.8077	85.8243
XBB3	1	1.72155	1.3999	6.8	7.87	53.1	0.5	5.6	0.203	12	0.0944832	0.0078736	1.1992	3.99734	0.181285	13.8237	85.9948
XBB4	1	3.31255	1.4913	8.19	7.88	49.35	0.3	3.3	0.275	12.6667	0.114977	0.00907716	0.332447	0.664894	0.28725	17.3892	82.3236
ZBB1	2	4.27301	1.3948	3.24	7.60667	44	0.9	10.7	0.391	14.4	1.31004	0.0909753	2.06254	14.1717	0.158356	16.6813	83.0486
ZBB2	2	1.96425	1.4153	3.21	7.62333	42.35	0.7	10.6	0.583	15.8	0.973146	0.0615915	1.33067	5.92149	0.0951584	15.1384	84.7664
ZBB3	2	2.30367	1.4542	5.9	7.58667	32.15	0.3	6.2	0.587	16.5	1.28305	0.0777605	2.06667	13.9333	0	8.22833	91.3122
ZBB4	2	2.98652	1.6474	4.49	7.45	33.1	0.5	8.6	0.363	26	0.311863	0.0119947	1.25911	7.42213	0.0386274	12.4257	87.1539
LBB1	3	9.35556	1.1576	9.73	7.35	87.8	0.8	11.6	0.167	11.8	2.01847	0.171057	2.59481	16.1011	2.56176	56.6872	40.7398
LBB2	3	8.29649	1.0631	8.91	7.66333	78	0.7	9.2	0.141	10.1667	2.15776	0.212239	1.39814	9.12117	3.08323	64.4027	32.514
LBB3	3	7.22892	1.2533	5.04	7.66667	79.35	0.8	11.5	0.155	12.6667	2.89303	0.228397	1.79521	12.0346	3.73694	68.3033	27.9598
LBB4	3	6.95668	1.1126	9.64	7.72667	74.1	0.8	10.9	0.169	12.6	2.13342	0.169319	1.1984	5.59254	3.70934	69.6274	26.6632
XHB1	1	6.14403	1.1914	6.87	7.3	107.65	0.4	6.8	0.273	17	1.46995	0.0864678	1.46471	4.46072	3.15646	61.2988	35.5447
XHB2	1	6.11239	1.2172	6.46	7.49667	101.75	0.6	7.7	0.297	12.8333	1.52778	0.119048	0.998004	2.26214	1.91385	56.0619	42.0243
XHB3	1	5.27664	1.1712	4.58	7.52	102.05	0.3	5.1	0.275	17	1.09301	0.0642949	2.33023	2.26365	1.5709	71.5315	26.8976
XHB4	1	5.78107	1.1209	10.21	7.52	107.7	0.5	5.6	0.257	11.2	1.28795	0.114995	1.39907	1.73218	1.87349	66.8187	31.3078
ZHB1	2	20.1356	1.2977	1.36	7.55667	127.75	0.7	7.8	0.441	11.1429	1.04726	0.093985	1.66003	1.52722	3.10786	70.1789	26.7133
ZHB2	2	17.3649	1.3153	3.27	7.86667	125.2	0.6	7.3	0.539	12.1667	0.802904	0.0659921	1.39721	1.06454	4.13797	73.2264	22.6356
ZHB3	2	20.9462	1.2217	5.81	7.89667	130	0.8	8.1	0.525	10.125	0.912985	0.0901713	1.6	1.66667	4.25827	65.6031	30.1386
ZHB4	2	20.7785	1.2306	6.11	7.9	126.15	0.6	7.4	0.577	12.3333	0.7603	0.0616459	1.46667	1	2.12024	74.4067	23.4731
LHB1	3	6.33397	1.3025	9.21	8.16667	78.1	0.9	10.9	0.293	12.1111	2.2123	0.182667	1.26667	1	5.02979	78.3561	16.6141
LHB2	3	7.55688	1.3405	9.49	8.03333	85.05	0.9	11	0.361	12.2222	1.80713	0.147856	1.06667	1.73333	4.82888	80.8963	14.2748
LHB3	3	7.37796	1.2578	6.15	7.98333	83.9	0.8	10.7	0.317	13.375	2.00112	0.149617	1.39814	1.33156	1.97917	61.1658	36.855
LHB4	3	6.2057	1.3262	9.03	8.03333	79.2	0.9	12.9	0.281	14.3333	2.73016	0.190476	1.33067	0.864937	5.04747	79.1169	15.8356
XYS1	1	2.13918	1.552	3.99	7.11	30.8	0.2	2.7	1.218	13.5	0.131412	0.00973425	1.73333	0.733333	0.000657537	13.7242	86.2747
XYS2	1	1.7804	1.4772	6.08	7.53	67.75	0.4	4	0.338	10	0.699301	0.0699301	1.13333	0.133333	0.333161	20.6323	79.0345
XYS3	1	4.98434	1.1817	5.94	7.5	42.5	0.3	3.6	2.26	12	0.0944832	0.0078736	1.7988	0.666223	0	6.43955	93.5605
XYS4	1	2.60767	1.3537	4.38	7.40333	29	0.3	3.8	1.96	12.6667	0.114977	0.00907716	1.19126	0.132363	0	6.26259	93.6096
ZYS1	2	3.57484	1.3595	3.91	7.82333	35.7	0.5	7.2	0.326	14.4	1.31004	0.0909753	3.86667	11.1333	0.0397815	11.5205	88.3338
ZYS2	2	3.34152	1.2629	3.57	7.85333	33.2	0.5	7.9	0.482	15.8	0.973146	0.0615915	2.93333	6	0.290015	17.9062	81.8038
ZYS3	2	2.50993	1.4104	3.93	7.39333	32.15	0.4	6.6	0.304	16.5	1.28305	0.0777605	2.99202	4.72074	0.592271	30.1726	69.2348
ZYS4	2	2.3648	1.6365	5.16	7.38667	29.3	0.1	2.6	0.495	26	0.311863	0.0119947	2.06117	3.45745	0.0731883	14.156	85.7444
LYS1	3	9.84272	1.3543	4.91	7.38667	78.45	0.5	5.9	0.173	11.8	2.01847	0.171057	3.80507	4.93992	5.44448	79.6899	14.8656
LYS2	3	10.5301	1.2488	8.25	7.24333	73.5	0.6	6.1	0.167	10.1667	2.15776	0.212239	2.85714	2.7907	6.00346	79.9749	14.0216
LYS3	3	8.66592	1.2428	6.79	7.32	61.2	0.6	7.6	0.155	12.6667	2.89303	0.228397	3.12708	6.65336	4.82222	72.4224	22.7554
LYS4	3	7.58637	1.2707	6.37	7.42	63	0.5	6.3	0.175	12.6	2.13342	0.169319	2.65604	3.51926	4.93824	77.9145	17.1472
XBS1	1	3.4666	1.5058	7.7	7.57667	72	0.3	4.2	0.157	14	1.5891	0.113507	1.93205	23.3178	0.607065	23.1676	75.8363
XBS2	1	2.35416	1.3508	8.81	7.54	63.85	0.3	3.5	0.137	11.6667	1.5145	0.129814	2.53333	31.6667	0.484694	17.5395	81.2772
XBS3	1	3.16942	1.3788	5.55	7.83333	59.55	0.5	5.3	0.207	10.6	1.51126	0.142572	3.52863	47.0706	0.155209	13.598	86.2442
XBS4	1	3.19142	1.5573	4.9	7.77667	55.45	0.2	2.3	0.203	11.5	0.671925	0.0584283	1.66334	34.3313	0.145429	13.4198	85.6815
ZBS1	2	2.22296	1.507	4.12	7.87	50.15	0.5	6.4	0.387	12.8	0.979042	0.0764877	2.52492	1.66113	0.306	19.8309	79.7237
ZBS2	2	1.68609	1.4412	2.95	7.47	39.3	0.1	2.6	0.611	26	0.251816	0.00968523	1.26162	0.464807	0.00047666	11.5115	87.535
ZBS3	2	1.6197	1.4941	9.37	7.72333	29.45	0.2	3	0.429	15	0.414995	0.0276663	3.99467	3.86152	0.0455657	13.577	85.9781
ZBS4	2	3.24898	1.5451	3.03	7.73667	25.45	0.3	4.4	0.307	14.6667	0.849913	0.0579486	1.79641	0.598802	0.0892464	12.2218	87.1098
LBS1	3	10.2058	1.3218	6.65	7.52	87.6	0.5	7.8	0.119	15.6	3.84805	0.24667	2.86858	1.46765	0.823394	43.474	55.7026
LBS2	3	10.6585	1.3257	4.81	7.62667	80.55	0.6	9.4	0.119	15.6667	4.67429	0.298359	1.7976	0.466045	3.77428	78.0553	18.1704
LBS3	3	10.581	1.1738	9.66	7.74667	80.75	0.6	8.1	0.127	13.5	3.77975	0.279981	3.13333	1.33333	2.79102	68.793	28.416
LBS4	3	8.7421	1.1702	2.29	7.71	75.75	0.6	5.4	0.101	9	3.1746	0.352734	1.26414	0.465735	4.44603	71.0034	24.5506
XHS1	1	7.43834	1.2691	10.84	7.34333	104.7	0.3	3.4	0.227	11.3333	0.886802	0.0782473	3.66178	58.9214	3.2908	67.6448	29.0644
XHS2	1	7.87188	1.2551	4.02	7.51	103.5	0.3	3.6	0.245	12	0.869986	0.0724988	2.19707	20.972	3.03769	61.2271	35.7353
XHS3	1	6.48128	1.3809	7.05	7.34667	103.75	0.3	2.9	0.247	9.66667	0.693117	0.0717017	2.72244	46.8127	2.84331	61.9457	35.211
XHS4	1	6.67917	1.2262	8.52	7.40333	106.3	0.3	3.4	0.251	11.3333	0.799624	0.070555	1.45889	22.2812	3.38755	69.1674	27.445
ZHS1	2	20.2608	1.2655	7.82	7.74	111.4	0.3	4	0.315	13.3333	0.753012	0.0564759	4.05046	9.29615	3.41133	62.4706	34.1181
ZHS2	2	16.3352	1.3021	5.06	8.00333	111.65	0.3	3.9	0.293	13	0.784393	0.0603379	1.73103	3.06258	2.92027	58.4203	38.6595
ZHS3	2	20.5346	1.1785	5.87	7.89	123.3	0.4	4.5	0.375	11.25	0.711125	0.0632111	2.67201	8.88444	3.58162	73.9564	22.462
ZHS4	2	21.3819	1.2085	7.41	8.05333	121.3	0.3	4.2	0.341	14	0.732345	0.0523104	1.73103	4.46072	3.14874	60.911	35.9402
LHS1	3	9.57948	1.0606	8.85	7.74667	97.2	0.6	7.8	0.167	13	2.78075	0.213904	3.32005	7.03851	3.78947	83.6779	12.5326
LHS2	3	13.6333	1.0489	18.89	7.9	91.25	0.6	7.2	0.193	12	2.21334	0.184445	1.46179	2.45847	4.14981	77.4142	18.436
LHS3	3	10.6582	1.185	10.96	7.89	91.2	0.4	5.8	0.183	14.5	1.88128	0.129744	2.66312	7.12383	3.35003	76.1132	20.5368
LHS4	3	9.85615	1.2652	7.93	8.03	91.6	0.5	7.4	0.147	14.8	3.01426	0.203666	1.66445	4.26099	4.3994	77.5331	18.0675

## Sheet: micro
细菌A多样性（门）					真菌A多样性（门）					细菌门相对丰度													真菌门相对丰度
#Sample ID	chao	shannon	simpson	Pielou_e	#Sample ID	chao	shannon	simpson	Pielou_e	#Sample ID	Actinobacteriota	Proteobacteria	Acidobacteriota	Chloroflexi	Planctomycetota	Firmicutes	Myxococcota	Gemmatimonadota	Bacteroidota	Methylomirabilota	others		#Sample ID	Ascomycota	Basidiomycota	Mortierellomycota	unclassified_k__Fungi	Rozellomycota	Glomeromycota	Chytridiomycota	Calcarisporiellomycota	Olpidiomycota	Kickxellomycota	others
XYB1	35	2.0444	0.185895	0.579747	XYB1	9	0.481347	0.789121	0.21907	XYB1	0.2924	0.2326	0.1894	0.0606	0.0426	0.0466	0.0179	0.0289	0.0362	0.0052	0.0474		XYB1	0.8844	0.0815	0.004	0.0104	0	0.01	0.0066	0.0023	0	0.0007	0
XYB2	34.5	2.10717	0.175546	0.597548	XYB2	9	0.497208	0.796572	0.226289	XYB2	0.2839	0.2242	0.1791	0.0738	0.0583	0.035	0.0199	0.0306	0.0227	0.0066	0.0659		XYB2	0.8901	0.0604	0.0156	0.016	0	0.0067	0.0038	0.0068	0	0.0003	0.0002
XYB3	31	2.08739	0.174283	0.607861	XYB3	8	0.249946	0.909314	0.120199	XYB3	0.215	0.24	0.2403	0.0724	0.0659	0.0185	0.0241	0.0309	0.028	0.0072	0.0579		XYB3	0.9532	0.0248	0.0105	0.0042	0	0.0056	0.0012	0.0005	0	0.0002	0
XYB4	32	2.16062	0.158458	0.629186	XYB4	8	0.498977	0.774	0.239957	XYB4	0.2397	0.214	0.1972	0.0782	0.0506	0.0321	0.0176	0.0269	0.0283	0.006	0.1093		XYB4	0.8749	0.0903	0.0006	0.0101	0	0.0141	0.0029	0.0064	0	0.0006	0
ZYB1	31	2.04114	0.192979	0.594395	ZYB1	8	0.358338	0.854802	0.172324	ZYB1	0.2986	0.2828	0.1084	0.0508	0.0508	0.0392	0.0298	0.0248	0.0593	0.0059	0.0497		ZYB1	0.9231	0.0485	0.0047	0.0158	0.0021	0.0024	0.0033	0.0001	0	0	0
ZYB2	37	1.93119	0.21756	0.538909	ZYB2	10	0.469795	0.801563	0.204029	ZYB2	0.3008	0.3255	0.1102	0.0515	0.0429	0.0387	0.0229	0.0197	0.0437	0.0075	0.0367		ZYB2	0.8924	0.0688	0.0098	0.0149	0.0015	0.0043	0.0076	0.0001	0.0004	0	0.0002
ZYB3	33	2.00339	0.194118	0.57297	ZYB3	11	0.588332	0.736319	0.245354	ZYB3	0.2921	0.2642	0.1722	0.0532	0.0524	0.0202	0.0287	0.0296	0.0363	0.0093	0.0416		ZYB3	0.8524	0.0939	0.0096	0.0276	0.0008	0.009	0.0055	0.0001	0	0.0005	0.0006
ZYB4	35	2.06281	0.185994	0.584969	ZYB4	9	0.639528	0.728386	0.291062	ZYB4	0.287	0.2546	0.1686	0.0618	0.0568	0.0252	0.0222	0.0294	0.03	0.0088	0.0557		ZYB4	0.8494	0.0728	0.0153	0.0279	0	0.0107	0.0218	0.0016	0	0.0005	0.0001
LYB1	34	2.26714	0.144228	0.648401	LYB1	10	0.919397	0.568951	0.399289	LYB1	0.2156	0.1872	0.2138	0.0792	0.055	0.0488	0.0435	0.0265	0.0258	0.0163	0.0881		LYB1	0.7378	0.142	0.0532	0.0228	0.0332	0.0038	0.0028	0	0	0.0001	0.0044
LYB2	35	2.22628	0.156811	0.626178	LYB2	9	0.977549	0.545764	0.444902	LYB2	0.1674	0.1949	0.2758	0.0721	0.0535	0.0444	0.0475	0.0237	0.0202	0.0185	0.0821		LYB2	0.7239	0.1011	0.0921	0.0484	0.0245	0.0065	0.0012	0.0001	0	0	0.0022
LYB3	39	2.25487	0.152219	0.629233	LYB3	10	0.796449	0.639801	0.345893	LYB3	0.1763	0.1917	0.2638	0.0724	0.0548	0.0475	0.0414	0.0274	0.0192	0.019	0.0864		LYB3	0.7913	0.0943	0.0592	0.0317	0.0142	0.0063	0.0023	0.0003	0	0.0001	0.0002
LYB4	35.75	2.24065	0.157165	0.630218	LYB4	10	1.06819	0.474508	0.463908	LYB4	0.1457	0.2021	0.2829	0.0755	0.055	0.0368	0.0449	0.0288	0.026	0.0167	0.0856		LYB4	0.6587	0.1611	0.1111	0.0447	0.0154	0.0034	0.0044	0	0	0.0007	0.0005
XBB1	35.3333	2.16518	0.161885	0.608992	XBB1	8	1.09082	0.484991	0.524574	XBB1	0.2408	0.1914	0.2257	0.0772	0.0834	0.0194	0.0287	0.0303	0.0199	0.0158	0.0674		XBB1	0.675	0.0401	0.0504	0.1132	0	0.111	0.0025	0.0069	0	0.0008	0
XBB2	34	2.1713	0.161315	0.615734	XBB2	9	0.993655	0.55222	0.452232	XBB2	0.2427	0.2065	0.2092	0.0838	0.0746	0.0169	0.0287	0.0297	0.0235	0.0132	0.0711		XBB2	0.7314	0.0767	0.048	0.0821	0.0006	0.046	0.0128	0.0021	0	0.0002	0
XBB3	35	2.1289	0.167603	0.603711	XBB3	10	1.15499	0.430797	0.501605	XBB3	0.2721	0.1817	0.2066	0.0966	0.0745	0.0175	0.0272	0.0298	0.0188	0.0125	0.0628		XBB3	0.6083	0.0474	0.0473	0.0498	0.0001	0.2315	0.0036	0.0116	0	0.0001	0.0003
XBB4	32	2.15988	0.164813	0.623209	XBB4	9	0.898359	0.615336	0.408861	XBB4	0.276	0.1988	0.175	0.1041	0.0675	0.0155	0.021	0.0214	0.0212	0.0085	0.0912		XBB4	0.7778	0.0616	0.0248	0.048	0.0001	0.0179	0.0131	0.0564	0	0.0002	0
ZBB1	33.5	2.07518	0.179337	0.593501	ZBB1	8	0.997287	0.456193	0.479594	ZBB1	0.2859	0.1911	0.2213	0.0762	0.0513	0.0296	0.0255	0.0259	0.0304	0.0151	0.0477		ZBB1	0.5957	0.3141	0.0215	0.0268	0.0006	0.0392	0.0017	0	0	0.0004	0
ZBB2	32	2.08276	0.176027	0.600958	ZBB2	9	0.820183	0.619902	0.373281	ZBB2	0.2511	0.2359	0.2143	0.0661	0.0572	0.033	0.0258	0.0245	0.0304	0.0129	0.0489		ZBB2	0.7766	0.1132	0.0343	0.0272	0.0013	0.0448	0.0024	0	0	0.0001	0
ZBB3	34	2.06128	0.180979	0.589526	ZBB3	10	1.09723	0.472282	0.476523	ZBB3	0.2759	0.2012	0.23	0.0731	0.0532	0.0285	0.0247	0.0303	0.0226	0.0137	0.0468		ZBB3	0.6608	0.1596	0.0644	0.0436	0.0007	0.0641	0.0063	0.0004	0	0.0001	0
ZBB4	33	2.05486	0.183472	0.58769	ZBB4	10	0.873937	0.606882	0.379546	ZBB4	0.278	0.2152	0.2232	0.059	0.0574	0.0298	0.0228	0.0305	0.02	0.0143	0.0498		ZBB4	0.7707	0.0398	0.064	0.0583	0.0003	0.0621	0.004	0.0002	0	0.0003	0.0003
LBB1	34.5	2.03747	0.188658	0.582715	LBB1	11	0.998404	0.546766	0.416367	LBB1	0.3245	0.183	0.1931	0.0741	0.0605	0.023	0.0376	0.0186	0.0238	0.0154	0.0465		LBB1	0.7242	0.1284	0.0221	0.0594	0.0375	0.0159	0.0111	0	0.0004	0.0005	0.0004
LBB2	33	2.10896	0.170213	0.603163	LBB2	11	1.35911	0.392409	0.566793	LBB2	0.2559	0.206	0.2199	0.066	0.0765	0.0192	0.0404	0.0192	0.0248	0.0189	0.0532		LBB2	0.5983	0.085	0.0326	0.1085	0.1143	0.0303	0.0183	0	0.0108	0.0007	0.0012
LBB3	37	2.11437	0.169407	0.599591	LBB3	10	1.01049	0.527538	0.438852	LBB3	0.2417	0.199	0.2399	0.0658	0.0761	0.0204	0.0395	0.0197	0.0219	0.0215	0.0545		LBB3	0.7094	0.0641	0.0127	0.1076	0.0912	0.0105	0.0027	0	0.0008	0.0005	0.0005
LBB4	31	2.14937	0.162459	0.62591	LBB4	10	1.44481	0.33832	0.627472	LBB4	0.2237	0.192	0.2435	0.0722	0.085	0.0185	0.039	0.0238	0.0223	0.0144	0.0656		LBB4	0.5402	0.106	0.0433	0.1096	0.1387	0.0433	0.0161	0	0.0008	0.0013	0.0007
XHB1	38	2.12949	0.167317	0.598955	XHB1	9	0.972004	0.561644	0.442378	XHB1	0.2022	0.2379	0.2358	0.0665	0.0768	0.0186	0.0391	0.0273	0.026	0.0131	0.0568		XHB1	0.7383	0.0775	0.0644	0.0725	0.0001	0.0329	0.0118	0	0	0.0014	0.0013
XHB2	36.5	2.14065	0.168271	0.602092	XHB2	11	0.8016	0.666631	0.334293	XHB2	0.18	0.2507	0.2432	0.0616	0.0786	0.0268	0.0324	0.026	0.0302	0.0136	0.057		XHB2	0.812	0.0413	0.0519	0.0378	0.0135	0.0349	0.0062	0	0.001	0.0007	0.0006
XHB3	36	2.16977	0.159418	0.610282	XHB3	10	0.777211	0.661479	0.337538	XHB3	0.1892	0.2219	0.2401	0.0762	0.0814	0.0137	0.0322	0.0285	0.0257	0.0161	0.075		XHB3	0.8076	0.057	0.0383	0.0306	0.0029	0.0602	0.0005	0	0.0004	0.0013	0.0012
XHB4	34	2.16629	0.160243	0.614314	XHB4	9	0.290606	0.891897	0.13226	XHB4	0.2452	0.2054	0.2063	0.0702	0.0747	0.0379	0.0347	0.0313	0.0235	0.0169	0.0539		XHB4	0.9438	0.0308	0.0094	0.0072	0.0004	0.0058	0.0023	0	0	0.0003	0
ZHB1	43.5	2.22622	0.152055	0.621237	ZHB1	11	1.1719	0.43918	0.48872	ZHB1	0.1987	0.2117	0.229	0.0834	0.0469	0.0438	0.0224	0.0283	0.0358	0.026	0.074		ZHB1	0.6282	0.1708	0.1157	0.0276	0.0261	0	0.0092	0	0.0209	0.0002	0.0013
ZHB2	34	2.1901	0.164463	0.626367	ZHB2	10	0.082614	0.975944	0.0358788	ZHB2	0.1437	0.2757	0.2335	0.0707	0.0442	0.0383	0.0171	0.0303	0.0425	0.0253	0.0786		ZHB2	0.9879	0.0051	0.0038	0.0017	0.0001	0	0.001	0	0.0002	0	0.0002
ZHB3	33	2.20471	0.153213	0.630545	ZHB3	8	0.701361	0.671047	0.337283	ZHB3	0.2073	0.2203	0.214	0.081	0.0443	0.0526	0.0203	0.0243	0.0309	0.0165	0.0885		ZHB3	0.8095	0.0478	0.1147	0.0119	0.0085	0	0.0047	0	0.0007	0	0.002
ZHB4	30	2.19861	0.155045	0.646422	ZHB4	9	1.04261	0.526818	0.474511	ZHB4	0.2116	0.2144	0.2202	0.0831	0.0446	0.0622	0.0185	0.029	0.0247	0.0233	0.0684		ZHB4	0.7103	0.0643	0.119	0.0569	0.0202	0	0.0132	0	0.015	0.0002	0.0008
LHB1	32	2.19681	0.153454	0.633867	LHB1	9	0.89794	0.599762	0.40867	LHB1	0.272	0.1643	0.1822	0.0896	0.0597	0.0579	0.0359	0.0258	0.0337	0.0113	0.0675		LHB1	0.7646	0.0979	0.062	0.0293	0.0246	0.0173	0.0024	0	0	0.0011	0.0009
LHB2	32	2.21529	0.150618	0.639198	LHB2	10	0.812384	0.644251	0.352814	LHB2	0.2412	0.1838	0.2032	0.0838	0.0625	0.0425	0.0446	0.0294	0.0239	0.0147	0.0704		LHB2	0.7958	0.0663	0.0702	0.0221	0.0333	0.0047	0.0066	0.0002	0	0.0004	0.0006
LHB3	33	2.22232	0.148618	0.635582	LHB3	11	0.990715	0.554931	0.41316	LHB3	0.2246	0.1909	0.2099	0.0742	0.0751	0.0456	0.0433	0.0251	0.0312	0.0147	0.0655		LHB3	0.7326	0.0991	0.0695	0.0284	0.0516	0.0077	0.0094	0	0.0004	0.0004	0.001
LHB4	32.5	2.2291	0.148133	0.643181	LHB4	11	1.21642	0.449938	0.507288	LHB4	0.2341	0.1611	0.2244	0.0697	0.0589	0.0524	0.0439	0.0279	0.0214	0.0145	0.0915		LHB4	0.6508	0.0906	0.058	0.0714	0.0951	0.0248	0.007	0	0.0001	0.0019	0.0004
XYS1	34.5	2.01116	0.186653	0.575191	XYS1	8	0.198252	0.930354	0.0953391	XYS1	0.3263	0.1802	0.1527	0.0591	0.0534	0.1297	0.0119	0.025	0.0133	0.0102	0.0381		XYS1	0.9643	0.0229	0.0023	0.0046	0	0.0028	0.0009	0.0015	0	0.0008	0
XYS2	33.5	2.04368	0.188073	0.58968	XYS2	9	0.467906	0.82633	0.212953	XYS2	0.3033	0.2259	0.186	0.0659	0.0553	0.0308	0.022	0.0273	0.0192	0.0113	0.053		XYS2	0.9082	0.0216	0.0186	0.0205	0	0.0124	0.004	0.0135	0	0.0009	0.0004
XYS3	32	2.01981	0.195719	0.582794	XYS3	8	0.419366	0.83218	0.201672	XYS3	0.3389	0.1904	0.1822	0.0738	0.0509	0.0372	0.0184	0.0287	0.0175	0.014	0.0478		XYS3	0.9108	0.0396	0.0313	0.0049	0	0.0077	0.003	0.0024	0	0.0003	0
XYS4	30.25	1.78323	0.254087	0.524296	XYS4	10	0.206479	0.93456	0.0896727	XYS4	0.4356	0.1358	0.0901	0.0551	0.0254	0.1827	0.0083	0.0189	0.0098	0.0067	0.0316		XYS4	0.9666	0.011	0.0062	0.005	0	0.0037	0.0022	0.003	0.0001	0.0023	0
ZYS1	35.5	1.96402	0.21712	0.556955	ZYS1	9	0.46571	0.813579	0.211954	ZYS1	0.3411	0.2779	0.1294	0.0479	0.0327	0.0351	0.0147	0.023	0.0239	0.0251	0.0492		ZYS1	0.9004	0.0407	0.0276	0.0187	0.0005	0.0023	0.0084	0.0015	0	0	0.0001
ZYS2	36.5	2.08722	0.192889	0.587065	ZYS2	10	0.634605	0.72473	0.275605	ZYS2	0.3362	0.2223	0.1451	0.0547	0.0473	0.0286	0.0198	0.0264	0.0183	0.0391	0.0621		ZYS2	0.8466	0.0792	0.031	0.0272	0.0013	0.0057	0.0058	0.0031	0	0.0001	0
ZYS3	33	1.91758	0.223931	0.553296	ZYS3	10	0.546845	0.740653	0.237492	ZYS3	0.3746	0.2381	0.138	0.0584	0.0357	0.0382	0.0182	0.0264	0.0128	0.0163	0.0433		ZYS3	0.8533	0.1099	0.0111	0.0146	0.0002	0.0094	0.0006	0.0008	0	0.0001	0.0001
ZYS4	37	1.96901	0.225161	0.553815	ZYS4	8	0.70873	0.683798	0.340827	ZYS4	0.3891	0.2258	0.1193	0.0655	0.044	0.0227	0.0149	0.0234	0.015	0.0221	0.0584		ZYS4	0.8195	0.1024	0.0289	0.0253	0	0.0136	0.0036	0.0039	0	0.0028	0
LYS1	33.25	2.26355	0.145478	0.647374	LYS1	11	1.04197	0.485254	0.434534	LYS1	0.2409	0.1598	0.2104	0.0783	0.0655	0.0451	0.0402	0.0339	0.0119	0.034	0.0801		LYS1	0.6642	0.0791	0.0387	0.0189	0.1895	0.0071	0.0002	0	0	0.0005	0.0019
LYS2	36	2.24505	0.147185	0.631458	LYS2	11	0.832834	0.632758	0.347319	LYS2	0.2513	0.156	0.2008	0.0765	0.0523	0.079	0.0393	0.0346	0.0085	0.0274	0.0744		LYS2	0.7875	0.0921	0.0483	0.0286	0.0306	0.0084	0.002	0	0	0.0011	0.0014
LYS3	33	2.2546	0.148678	0.644815	LYS3	11	1.13786	0.415964	0.474523	LYS3	0.2204	0.1655	0.2385	0.0767	0.0553	0.0406	0.0411	0.0318	0.0155	0.0293	0.0855		LYS3	0.5585	0.3159	0.0512	0.0287	0.0277	0.0084	0.0021	0.0005	0	0.0005	0.0066
LYS4	35.5	2.25244	0.149458	0.638743	LYS4	10	1.03798	0.508536	0.450789	LYS4	0.2121	0.1831	0.2365	0.0648	0.0539	0.0584	0.0404	0.0293	0.0153	0.0273	0.0788		LYS4	0.6891	0.1648	0.0663	0.0369	0.0247	0.0083	0.0012	0.0001	0	0.0083	0.0004
XBS1	34	2.2103	0.156891	0.632146	XBS1	10	1.43032	0.315214	0.621181	XBS1	0.2534	0.2058	0.1855	0.0723	0.0804	0.0291	0.0253	0.0358	0.0159	0.0244	0.0722		XBS1	0.4968	0.0955	0.1678	0.1682	0.0017	0.0516	0.0067	0.0066	0	0.0042	0.0008
XBS2	40	2.19454	0.16086	0.60775	XBS2	10	0.97275	0.566305	0.42246	XBS2	0.2618	0.2089	0.1824	0.0696	0.0817	0.0259	0.0267	0.0309	0.0127	0.0284	0.0709		XBS2	0.7415	0.0855	0.0625	0.0674	0.0003	0.0245	0.001	0.0089	0	0.0072	0.0012
XBS3	32	2.20384	0.157592	0.635895	XBS3	8	1.26988	0.392166	0.610685	XBS3	0.2236	0.2285	0.1998	0.0698	0.0829	0.0271	0.0277	0.0278	0.0156	0.0257	0.0716		XBS3	0.5837	0.059	0.1811	0.1173	0	0.029	0.0028	0.0232	0	0.0038	0
XBS4	34	2.25574	0.158742	0.639678	XBS4	8	1.3166	0.405343	0.633151	XBS4	0.2674	0.2272	0.1487	0.0716	0.066	0.0239	0.0196	0.0252	0.0143	0.0233	0.1128		XBS4	0.6098	0.0378	0.1291	0.0983	0	0.0256	0.035	0.0616	0	0.0027	0
ZBS1	38	2.1263	0.178137	0.588854	ZBS1	10	1.08927	0.488854	0.473066	ZBS1	0.3276	0.1519	0.1803	0.0814	0.0582	0.0476	0.0223	0.0291	0.0134	0.0304	0.0579		ZBS1	0.6781	0.1346	0.0699	0.0503	0.0015	0.0587	0.0021	0.0017	0	0.0025	0.0007
ZBS2	37	2.14661	0.169647	0.603769	ZBS2	10	1.17978	0.404191	0.512371	ZBS2	0.3037	0.1679	0.175	0.098	0.0725	0.0234	0.024	0.023	0.0126	0.0382	0.0618		ZBS2	0.5798	0.2367	0.0764	0.0734	0.0003	0.0289	0.0009	0.0026	0	0.001	0.0001
ZBS3	39	2.17744	0.161638	0.607625	ZBS3	10	1.10161	0.481064	0.478424	ZBS3	0.2522	0.1885	0.2174	0.081	0.0663	0.0308	0.0206	0.0289	0.0138	0.038	0.0624		ZBS3	0.672	0.1251	0.0828	0.0357	0.0011	0.0754	0.004	0.0024	0	0.0016	0
ZBS4	38	2.0972	0.181667	0.589872	ZBS4	9	0.950845	0.547612	0.432748	ZBS4	0.3111	0.1749	0.2068	0.0627	0.0575	0.0347	0.0171	0.0291	0.0102	0.0381	0.0579		ZBS4	0.7221	0.0316	0.1422	0.0419	0.0002	0.0572	0.0022	0.002	0	0.0008	0
LBS1	33.3333	2.11334	0.174493	0.604415	LBS1	11	1.19398	0.457145	0.497928	LBS1	0.3021	0.1736	0.1978	0.0722	0.0687	0.0215	0.0364	0.0265	0.0207	0.0222	0.0583		LBS1	0.6554	0.0933	0.0311	0.0784	0.1053	0.0243	0.0106	0.0001	0.0006	0.0004	0.0006
LBS2	40	2.12338	0.167658	0.602146	LBS2	10	1.07139	0.48872	0.4653	LBS2	0.2495	0.2041	0.2235	0.0695	0.0707	0.0161	0.037	0.0232	0.022	0.0293	0.0551		LBS2	0.672	0.0172	0.0146	0.0335	0.1664	0.0057	0.0882	0	0.0007	0.0014	0.0004
LBS3	40.3333	2.15965	0.165775	0.59809	LBS3	10	1.26289	0.381704	0.548465	LBS3	0.2667	0.1746	0.223	0.0658	0.0782	0.0266	0.0354	0.0218	0.018	0.0274	0.0625		LBS3	0.5663	0.0779	0.0197	0.1154	0.2026	0.0111	0.0026	0	0.0013	0.0028	0.0001
LBS4	44	2.21204	0.155314	0.627288	LBS4	11	1.39432	0.340061	0.581477	LBS4	0.2121	0.1829	0.2481	0.0666	0.0766	0.0301	0.0399	0.0271	0.0211	0.0231	0.0725		LBS4	0.5326	0.1639	0.0454	0.0907	0.137	0.0225	0.0045	0	0.0004	0.0026	0.0005
XHS1	36	2.20195	0.158437	0.629756	XHS1	9	0.591613	0.754406	0.269255	XHS1	0.2102	0.2274	0.2181	0.0707	0.0791	0.0213	0.0241	0.0362	0.0198	0.0201	0.073		XHS1	0.866	0.0224	0.0358	0.0378	0	0.0343	0.0005	0.0001	0	0.0026	0.0003
XHS2	34	2.18521	0.16096	0.624968	XHS2	10	0.932295	0.599871	0.404891	XHS2	0.2078	0.2382	0.2186	0.0657	0.0636	0.0351	0.0274	0.0396	0.0192	0.0214	0.0633		XHS2	0.7667	0.0505	0.071	0.036	0.0058	0.0558	0.0029	0	0.0055	0.0031	0.0026
XHS3	34.5	2.1915	0.15651	0.621462	XHS3	9	0.735578	0.688646	0.334776	XHS3	0.2233	0.2111	0.2124	0.0818	0.0788	0.0249	0.0307	0.0338	0.0229	0.019	0.0613		XHS3	0.8257	0.0431	0.0396	0.0411	0.0016	0.0423	0.0046	0	0	0.0013	0.0008
XHS4	42	2.12899	0.172985	0.594107	XHS4	8	0.533128	0.788043	0.25638	XHS4	0.2659	0.2445	0.1708	0.0816	0.0583	0.0214	0.0232	0.0311	0.0235	0.0184	0.0612		XHS4	0.886	0.0394	0.0166	0.0306	0	0.0178	0.0042	0.0001	0	0.0055	0
ZHS1	37.75	2.22766	0.151785	0.616924	ZHS1	9	1.18974	0.471466	0.541473	ZHS1	0.1992	0.2173	0.2228	0.0797	0.0429	0.0514	0.0182	0.0422	0.0182	0.0308	0.0772		ZHS1	0.6702	0.0721	0.0991	0.0508	0.0491	0	0.0071	0	0.0473	0	0.0044
ZHS2	36	2.23632	0.155445	0.629001	ZHS2	8	0.764419	0.669379	0.367608	ZHS2	0.1492	0.2067	0.2737	0.0788	0.0471	0.0503	0.0158	0.0352	0.0211	0.0375	0.0846		ZHS2	0.8125	0.0417	0.0759	0.0269	0.0307	0	0.0014	0	0.0092	0	0.0017
ZHS3	36.3333	2.21454	0.151397	0.61798	ZHS3	11	0.972796	0.598492	0.405687	ZHS3	0.2041	0.2141	0.2142	0.0918	0.0397	0.0675	0.0162	0.0333	0.0174	0.0335	0.0681		ZHS3	0.7666	0.0226	0.0825	0.0351	0.0251	0.0001	0.0174	0	0.0078	0.0021	0.0407
ZHS4	34.3333	2.18038	0.160933	0.61831	ZHS4	9	0.923194	0.586319	0.420164	ZHS4	0.1764	0.2533	0.2259	0.0719	0.0431	0.0671	0.0169	0.0317	0.0165	0.031	0.0663		ZHS4	0.7538	0.0441	0.1185	0.0366	0.0211	0	0.0079	0	0.016	0	0.002
LHS1	31	2.07181	0.201359	0.603324	LHS1	9	1.01741	0.535229	0.463043	LHS1	0.383	0.1303	0.1507	0.0887	0.0439	0.0438	0.0255	0.0258	0.0101	0.034	0.0643		LHS1	0.7166	0.0452	0.0757	0.0308	0.1135	0.0123	0.0041	0.0002	0	0.0018	0
LHS2	33	2.26269	0.14459	0.652875	LHS2	9	0.370605	0.857264	0.16867	LHS2	0.2515	0.1831	0.1692	0.0829	0.0547	0.0674	0.043	0.0273	0.0323	0.0203	0.0684		LHS2	0.9249	0.0103	0.0162	0.0063	0.0369	0.0006	0.0045	0	0	0	0.0002
LHS3	33	2.23982	0.153683	0.640588	LHS3	13	0.920427	0.597204	0.370407	LHS3	0.2777	0.1668	0.1793	0.0814	0.0589	0.0497	0.0353	0.0258	0.0214	0.0283	0.0754		LHS3	0.7635	0.0388	0.0519	0.0328	0.094	0.0057	0.0086	0	0.0013	0.0022	0.0012
LHS4	34	2.23707	0.153381	0.639802	LHS4	11	1.2806	0.366292	0.534053	LHS4	0.2758	0.1474	0.1959	0.0803	0.0629	0.0475	0.0364	0.0354	0.0124	0.023	0.083		LHS4	0.5239	0.0809	0.0458	0.0418	0.2849	0.0158	0.0032	0.0006	0	0.0029	0.0002
